# Supplementary material for: A Common CYFIP1 Variant at the 15q11.2 Disease Locus Is Associated with Structural Variation at the Language-Related Left Supramarginal Gyrus
Source: PLoS One. 2016 Jun 28;11(6):e0158036. doi: 10.1371/journal.pone.0158036 (PMC4924813; doi:10.1371/journal.pone.0158036)
Supplement: S1 Table — (XLSX) [file pone.0158036.s002.xlsx]

## Sheet: S1 Table
S1 Table - Description of Discovery Cohort
		Gender		Ethnicity		Handedness		Age (yrs)
Group	Total	Male	Female	Caucasians	Other	Right	Other	Mean [min-max]
All	100	50 (50.0%)	50 (50.0%)	81 (81.0%)	19 (19.0%)	90 (90.0%)	10 (10.0%)	29.3 [19-57]
Caucasians only	81	43 (53.1%)	38 (46.9%)	81 (100.0%)	0 (0.0%)	72 (88.9%)	9 (11.1%)	29.6 [19-57]
