# Supplementary material for: A Common CYFIP1 Variant at the 15q11.2 Disease Locus Is Associated with Structural Variation at the Language-Related Left Supramarginal Gyrus
Source: PLoS One. 2016 Jun 28;11(6):e0158036. doi: 10.1371/journal.pone.0158036 (PMC4924813; doi:10.1371/journal.pone.0158036)
Supplement: S2 Table — (XLSX) [file pone.0158036.s003.xlsx]

## Sheet: S2 Table
S2 Table - Genotyping primers used for multiplexing 15q11.2 disease region between BP1-2
SNP	SNP.position	Gene	Primer1	Primer2	Extension Primer	Genotyping Status
rs12900257	chr15:22784095	-	ACGTTGGATGTTGTGAGAGCCCAACTATAC	ACGTTGGATGCCTATGTACAGAGCAGTGTG	gggtTCTCGGTATGGACTCTA	passed QC
rs12102024	chr15:22789021	-	ACGTTGGATGCAAGGCCCACATTGATTTTG	ACGTTGGATGTATTACACCCTCCGTCATGC	TTGATTTTGCCTTTCCCTATA	passed QC
rs11486384	chr15:22808811	-	ACGTTGGATGATGAGTGCACCCTGCTGCT	ACGTTGGATGTTCATACTGGCACTGGTGAC	cccccGCTCTCCACCCCTGC	passed QC
rs9920640	chr15:22810682	-	ACGTTGGATGCCAGGCTGGAATGCAGTGA	ACGTTGGATGGGCTAAGGTCAGAGAATCAC	GAATGCAGTGACACCAT	passed QC
rs1015172	chr15:22839971	TUBGCP5	ACGTTGGATGGATACATATTGCCACAGGAG	ACGTTGGATGAGATCTGAGTGGATGACAGC	ATAATGTTATACTCTAAAGACATTTC	passed QC
rs11632888	chr15:22866621	TUBGCP5	ACGTTGGATGCTTTTATGAAATGCAGTATC	ACGTTGGATGGTGAAAGCACTATGTCACAC	ggTGAAATGCAGTATCTTTTGG	passed QC
rs7168441	chr15:22877725	-	ACGTTGGATGTGGTGCTTCCCAACAGAATC	ACGTTGGATGCTCAGATGCTGTTTTACTC	cctcATCCAGGGGTCACTTCT	passed QC
rs8029320	chr15:22886225	-	ACGTTGGATGATGGACTGAAAAGAGGCGTG	ACGTTGGATGTGCTTGTGTCAATATCAGCC	AGAGGCGTGTAGGAAA	passed QC
rs8025779	chr15:22893917	CYFIP1	ACGTTGGATGGGCACTATATCCCTACTGG	ACGTTGGATGTGGAAGAACGAGTCACGCTG	TCCCTACTGGCCCTAC	passed QC
rs12439367	chr15:22905647	CYFIP1	ACGTTGGATGCACAGAGTTCCAATCGCAC	ACGTTGGATGTCCTCTTCACATATGTCGGC	ATCGCACTTTCCACCATGT	passed QC
rs11632180	chr15:22908279	CYFIP1	ACGTTGGATGAAATAACCCATCTGGGCAGG	ACGTTGGATGCCAGAGAAAGTGATTTGTCC	CTCCTGCCGTTTCTC	failed QC
rs12907198	chr15:22916162	CYFIP1	ACGTTGGATGTCTTGACCTAGGGTGGAAAG	ACGTTGGATGGGGACCTTGTATTTTACCAC	cctaaGGTGGAAAGAGAAGTAAATAC	passed QC
rs2028794	chr15:22919415	CYFIP1	ACGTTGGATGTGCCGTTCCAAATACGTGAC	ACGTTGGATGAGCCTCAGTTGTATCTGACC	TGTGGCAGCCACTTA	passed QC
rs11634023	chr15:22927167	CYFIP1	ACGTTGGATGGCCCAGCCTACAGCATTTTT	ACGTTGGATGTGGCTACGTAAACCATTTTG	CCCAGCCTACAGCATTTTTTTATTA	failed QC
rs7403800	chr15:22931008	CYFIP1	ACGTTGGATGAGACTTCTGCCCCAAGAGG	ACGTTGGATGATCAGCTCTGCACAGAAGTC	ttGGCTCACAGGTCAAC	passed QC
rs2120968	chr15:22932511	CYFIP1	ACGTTGGATGTCCTGAATTGGGTGGTCTGC	ACGTTGGATGTTAGGACCAGGAGGCAACAC	GGGCTCCTGTGGTCCTG	passed QC
rs2346694	chr15:22933317	CYFIP1	ACGTTGGATGTTAGACGTGTCTTGCACAGG	ACGTTGGATGATAGGGCAGAGACCAGTGTG	cctGACAGCTCTCCACCC	passed QC
rs3751566	chr15:22940670	CYFIP1	ACGTTGGATGAAAAGCCATTTGTGTGGCTC	ACGTTGGATGAAAGCACCCGCGTTACCTG	CGTCCTGAGCTGCCC	passed QC
rs8029108	chr15:22945314	CYFIP1	ACGTTGGATGTCTTTGGCCCTAGAAAGACG	ACGTTGGATGGCCCTTCATTTATTACACAC	TTCCAAGGTGATTTTAAGTACAT	passed QC
rs7161747	chr15:22946061	CYFIP1	ACGTTGGATGTCCTGAAACTATGTACCCC	ACGTTGGATGACTGTACCTGGCCAAGTCTC	tttgACCCCTATTATGCATCAATAC	passed QC
rs12594495	chr15:22948004	CYFIP1	ACGTTGGATGGAACCAACCTTGGGTCAAAA	ACGTTGGATGCTGAGGCCAAAACAGTGGT	ccgttGGTCAAAAATGTTCAGAAAGA	passed QC
rs1579821	chr15:22949828	CYFIP1	--	--	--	unable to multiplex
rs4778298	chr15:22953581	CYFIP1	ACGTTGGATGCTAGGCCTCACATAGCTATC	ACGTTGGATGTTGCATGAGCTTTCTTACGG	ggatTTGGCTGTAGAAATATTTATAAAC	passed QC
rs2289816	chr15:22955013	CYFIP1	ACGTTGGATGTCACCCAACTACAAGGCTCT	ACGTTGGATGAGCTGGTCCATTACCACATC	GCCCCCATGAAAATACAAATT	passed QC
rs4134803	chr15:22958104	CYFIP1	ACGTTGGATGATGTCCATGCTGCATGGCTT	ACGTTGGATGTAGCAGAGATGACACAAGGG	GGAGGAGCAGGCACCC	passed QC
rs4457961	chr15:22960447	CYFIP1	ACGTTGGATGCAAGCCTGGTCCTTGGAGTT	ACGTTGGATGCACTACAAGTACATAGGATT	CTGGTCCTTGGAGTTCATTCT	passed QC
rs2289818	chr15:22960868	CYFIP1	ACGTTGGATGAACAGAAATGGAGCTGCAGG	ACGTTGGATGCTCACCAGGTTCAACAAGCA	ttcaaCTCGGCCTCAATTTCGTCGTA	passed QC
rs2289819	chr15:22960938	CYFIP1	ACGTTGGATGGAAAGTTGAATACTTGGGAG	ACGTTGGATGCTGCAGCTCCATTTCTGTTC	actgGGGAGAAAACAAAAAGAGAAAG	passed QC
rs4778471	chr15:22964125	CYFIP1	ACGTTGGATGGGGCGTGGCCTATACCAAG	ACGTTGGATGGCCATAGTTGGCGATTTTTTC	gTCACAATGCTAAATTGACTTAAC	passed QC
rs7168653	chr15:22964647	CYFIP1	ACGTTGGATGCCTGCTAATTCTTCTACCCC	ACGTTGGATGGGTCCAGATAACAGGAGAAG	TGTCTGAATTCATCTCATCT	passed QC
rs7174982	chr15:22965658	CYFIP1	ACGTTGGATGGTGTTGACTAAAGGACTGTG	ACGTTGGATGTCCAGATCAATGAGACTTCC	aaGGCTGGCACAAACGATC	passed QC
rs17137192	chr15:22968294	CYFIP1	ACGTTGGATGCTTAGAGTCAAACAGGCTGG	ACGTTGGATGGAAACACCATGGCCTGTACC	GGCGGCCTTTTTCTA	passed QC
rs7170637	chr15:22969232	CYFIP1	ACGTTGGATGACACGTTGTGGTTGGCCTC	ACGTTGGATGAAATCAACCGCATGACCCAC	AACATGGCGTCGAAGC	passed QC
rs4778470	chr15:22971564	CYFIP1	ACGTTGGATGAAGTCACCATGAGCAGTGAG	ACGTTGGATGGCCTCTTTTCCAGAAGACC	agtgGCGCCCCGCTGAGGACA	passed QC
rs1009153	chr15:22976911	CYFIP1	ACGTTGGATGAGTCTTGTGGAGGACTGTGC	ACGTTGGATGGGCTTAGGATATTGGTGCTG	gaggGGACTGTGCCCTCAGA	passed QC
rs4778464	chr15:22985688	CYFIP1	ACGTTGGATGAACCATCTACACATCTTCGC	ACGTTGGATGCAGCACATAAAGCCCAGGGT	CATCTTCGCCCACAC	passed QC
rs12913456	chr15:22990345	CYFIP1	ACGTTGGATGGGACCCATTCTCTTGAGTTT	ACGTTGGATGCTGGATTCGTTCAATTAGGC	agggAAAGATGAGGGAAGTATCA	passed QC
rs1897786	chr15:22993882	CYFIP1	ACGTTGGATGATCTCTTCGTTCGTTGCGTC	ACGTTGGATGGAAAATAGGCCGAAGAACTC	TTGTTTCTTTTCCTGTGAA	passed QC
rs4778455	chr15:22994921	CYFIP1	ACGTTGGATGAACAACATAGGAAAGGCCTC	ACGTTGGATGTCACCACATACCCTGGCGAA	TGGAGACGAAGTGCC	passed QC
rs999842	chr15:23000272	CYFIP1	ACGTTGGATGATGTGGATGAAAATCTCGC	ACGTTGGATGACATTGCCAGAAACAAGAAC	cAAATCTCGCACCATCT	passed QC
rs4778441	chr15:23001691	CYFIP1	ACGTTGGATGCTGCTGAGCTTTTACTCTG	ACGTTGGATGAACTGTCAGTTACCAAGAAG	atcTTATTAGTTCACTTTTTAAAGTTCA	passed QC
rs1051288	chr15:23004808	NIPA2	ACGTTGGATGAAGCACAGATGTAGGTACAG	ACGTTGGATGTTTTCTAACTGCCTCCTCCC	TGTAGGTACAGTATATAAACAGATA	passed QC
rs3693	chr15:23004893	NIPA2	ACGTTGGATGAACAGCTCCTTAGAAGGCCA	ACGTTGGATGCTGGTATCCCATGCAGCTCA	gggaCTCCTTAGAAGGCCAATAATA	passed QC
rs4778413	chr15:23009392	NIPA2	ACGTTGGATGTCCTTTCTGGGTCTTGTTCC	ACGTTGGATGACCGGCCTAAGCTTAAGGG	GGGTCTTGTTCCATTCAGT	passed QC
rs7170784	chr15:23021113	NIPA2	ACGTTGGATGCTACATGCACAGGTTCTTTG	ACGTTGGATGGAACTCTTGAACAATTCAAAG	tTACAAGACCACATCTTCATT	passed QC
rs7172332	chr15:23032922	NIPA2	ACGTTGGATGATGTTACACCGGCTGGTCT	ACGTTGGATGTCACACCTGTAATCCCCGCA	CGGCTGGTCTCCTAAT	failed QC
rs7177395	chr15:23036756	-	ACGTTGGATGCAATCTACCACATCACCTG	ACGTTGGATGTGGCTAGTTGACACTCTCAG	cacagCACCTGAGACCAACTTGTCAACC	passed QC
rs4778334	chr15:23040856	-	ACGTTGGATGTTGCCACCATCCAGTTCCAC	ACGTTGGATGGTACCTCTCTATTACCAGTC	ggcaATCCAGTTCCACACCTCT	passed QC
rs12439636	chr15:23042155	-	ACGTTGGATGTTGGATCAAGAGACAGTCGC	ACGTTGGATGACCGTCTACCTGTGCATCTA	gggatGACAGGGAATTTCTGCAT	passed QC
rs6606819	chr15:23043239	NIPA1	ACGTTGGATGGAACTGGGATGATCTGGAAC	ACGTTGGATGCTAGCTGAACATTTGTTGAT	agacTCTGGAACCTGAGACTACAT	passed QC
rs7181789	chr15:23043896	NIPA1	ACGTTGGATGTTCAGAATACAGACCTCGGC	ACGTTGGATGTCAGAAAGCCGCACAGAAAG	ccttAGCACATCACACCATC	passed QC
rs6606820	chr15:23046314	NIPA1	ACGTTGGATGTACCCTTGAAGGTGACTGG	ACGTTGGATGTCCTACTGAAGTATCTGCTG	ggggtGTGACTGGTCCTGGGACA	passed QC
rs7179251	chr15:23050981	NIPA1	ACGTTGGATGGAGTTATGCTCCATCTGAGG	ACGTTGGATGCAGATATAGACTGACGTGGG	CAAGACCTCAAGTGTCC	passed QC
rs11263683	chr15:23052632	NIPA1	ACGTTGGATGATTACCTGGATTGGTCAGC	ACGTTGGATGTCGTGCTGATTATCCACTCC	CAGCTCAGCCTGAGT	passed QC
rs12900552	chr15:23077857	NIPA1	ACGTTGGATGAGCCATTCAAAGACTCCCGA	ACGTTGGATGTGACCCTGAGAGGAGATCAC	ACTCCCGACTCTCAC	passed QC
rs11636068	chr15:23078008	NIPA1	ACGTTGGATGCATCTAACTGGCCACAGGG	ACGTTGGATGTGAAGACAGCTCCGAAATCC	aggGAGGATGGCGAACCTGAGCCTTT	passed QC
rs6606830	chr15:23079307	NIPA1	ACGTTGGATGGACTTTTGTGTATGGTGAC	ACGTTGGATGGCTAGGAAAACTTAATAGCC	gtgTGTGTATGGTGACACATAG	failed QC
