# Supplementary material for: A Common CYFIP1 Variant at the 15q11.2 Disease Locus Is Associated with Structural Variation at the Language-Related Left Supramarginal Gyrus
Source: PLoS One. 2016 Jun 28;11(6):e0158036. doi: 10.1371/journal.pone.0158036 (PMC4924813; doi:10.1371/journal.pone.0158036)
Supplement: S3 Table — (XLSX) [file pone.0158036.s004.xlsx]

## Sheet: S3 Table
S3 Table - Description of Validation Cohort
rs4778298 analysis a		Gender		Ethnicity		Scanner		Age (yrs)
	Total	Male	Female	Caucasians	Non-caucasians	1.5T	3T	Mean [min-max]
All	2621	1223 (46.7%)	1398 (53.3%)	2383 (90.9%)	238 (9.1%)	1335 (50.9%)	1286 (49.1%)	25.40 [18-83]
Caucasians only	2383	1108 (46.5%)	1275 (53.5%)	2383 (100.0%)	0 (0.0%)	1202 (50.4%)	1181 (49.6%)	25.46 [18-83]
a Genotyped using custom KASP assay
rs12102024 & rs1051288 analyses b		Gender		Ethnicity		Scanner		Age (yrs)
	Total	Male	Female	Caucasians	Non-caucasians	1.5T	3T	Mean [min-max]
All	1276	528 (41.4%)	748 (58.6%)	1276	0	634 (49.7%)	642 (50.3%)	22.90 [18-40]
Caucasians only	1276	528 (41.4%)	748 (58.6%)	1276	0	634 (49.7%)	642 (50.3%)	22.90 [18-40]
b Genotyped on Affy 6.0 arrays
