# Supplementary material for: A Common CYFIP1 Variant at the 15q11.2 Disease Locus Is Associated with Structural Variation at the Language-Related Left Supramarginal Gyrus
Source: PLoS One. 2016 Jun 28;11(6):e0158036. doi: 10.1371/journal.pone.0158036 (PMC4924813; doi:10.1371/journal.pone.0158036)
Supplement: S4 Table — (XLSX) [file pone.0158036.s005.xlsx]

## Sheet: S4 Table
S4 Table - Permutation corrected p-values for all aggregate analyses in the Discovery Cohort
	Full Cohort			Caucasians only
SNP	volume	surface area	thickness	volume	surface area	thickness
rs4778464	0.9757	0.8102	0.3364	0.7347	0.7992	0.5289
rs3751566	0.2878	0.6512	0.9966	0.7964	0.9828	0.9104
rs11263683	0.3466	0.3283	0.1299	0.4608	0.3603	0.4042
rs4778455	0.7163	0.936	0.2649	0.1182	0.9443	0.4055
rs8029320	0.7283	0.9088	0.1224	0.6157	0.8151	0.4626
rs7403800	0.6291	0.3394	0.6791	0.4597	0.2164	0.7371
rs9920640	0.6801	0.7969	0.9977	0.7156	0.4226	0.9802
rs4778413	0.881	0.8229	0.0474	0.6302	0.8115	0.0241
rs11486384	0.7991	0.819	0.9451	0.8471	0.7112	0.8571
rs7181789	0.3924	0.1565	0.0615	0.4926	0.2606	0.0413
rs7170784	0.8173	0.983	0.2649	0.5038	0.5283	0.1232
rs7168441	0.4881	0.3492	0.538	0.5665	0.1642	0.7585
rs4778470	0.3044	0.3069	0.5796	0.2842	0.1391	0.5213
rs12913456	0.7264	0.8135	0.2316	0.5014	0.8177	0.162
rs4778471	0.7313	0.5556	0.8007	0.7734	0.6011	0.4978
rs7161747	0.5193	0.611	0.9903	0.6877	0.7265	0.7819
rs1051288	0.8732	0.9986	0.0047	0.6161	0.7872	0.0017
rs12594495	0.2855	0.1707	0.9728	0.1456	0.4185	0.7601
rs2289819	0.9068	0.8891	0.5534	0.4098	0.4489	0.1786
rs7177395	0.8052	0.944	0.0477	0.6005	0.6091	0.002
rs4778441	0.7299	0.9368	0.271	0.2483	0.8727	0.0435
rs4778298	0.0221	0.0056	0.3512	0.0014	0.0001	0.7167
rs12900552	0.7345	0.5615	0.5924	0.9453	0.3546	0.7688
rs2028794	0.1058	0.1011	0.911	0.4453	0.758	0.9243
rs8025779	0.2246	0.1755	0.1122	0.4208	0.2307	0.6602
rs4134803	0.5831	0.7124	0.2729	0.4856	0.6032	0.2287
rs7179251	0.4018	0.5686	0.5857	0.8591	0.6505	0.6401
rs2346694	0.8476	0.495	0.0301	0.9644	0.9413	0.2065
rs12439367	0.5736	0.9445	0.0551	0.7873	0.9984	0.2505
rs7174982	0.6659	0.3759	0.926	0.9752	0.85	0.9848
rs7168653	0.2248	0.4104	0.3753	0.3256	0.4897	0.3829
rs12102024	0.0012	0.0281	0.1839	0.0043	0.0424	0.5238
rs4778334	0.2716	0.6334	0.0646	0.344	0.4571	0.143
rs11632888	0.5158	0.5049	0.3976	0.679	0.5493	0.5716
rs12439636	0.8157	0.9363	0.1924	0.2179	0.5937	0.1796
rs6606819	0.3365	0.3819	0.1675	0.4828	0.465	0.3599
rs3693	0.9606	0.9217	0.192	0.8073	0.7665	0.0844
rs2289818	0.6708	0.7422	0.5586	0.6391	0.75	0.2991
rs11636068	0.5153	0.2616	0.0838	0.5748	0.2427	0.0579
rs12907198	0.9575	0.7025	0.939	0.9769	0.4917	0.8174
rs17137192	0.226	0.1038	0.166	0.3415	0.0948	0.1505
rs7170637	0.6875	0.6782	0.5132	0.8718	0.9931	0.4685
rs999842	0.7732	0.9242	0.4542	0.4877	0.9004	0.2122
rs2120968	0.0588	0.0231	0.851	0.1383	0.1159	0.5009
rs1897786	0.664	0.7043	0.4695	0.9816	0.7966	0.1516
rs1009153	0.24	0.4697	0.471	0.5236	0.7104	0.5016
rs2289816	0.0981	0.0519	0.7308	0.2802	0.1664	0.6275
rs4457961	0.9509	0.6077	0.3513	0.8268	0.2004	0.3014
rs12900257	0.0972	0.0591	0.3353	0.1612	0.0689	0.4415
rs8029108	0.2299	0.1808	0.3284	0.1839	0.1125	0.2179
rs6606820	0.6999	0.2256	0.0877	0.6012	0.3045	0.2953
rs1015172	0.2575	0.9299	0.9208	0.3165	0.7592	0.889
