# Supplementary material for: A Common CYFIP1 Variant at the 15q11.2 Disease Locus Is Associated with Structural Variation at the Language-Related Left Supramarginal Gyrus
Source: PLoS One. 2016 Jun 28;11(6):e0158036. doi: 10.1371/journal.pone.0158036 (PMC4924813; doi:10.1371/journal.pone.0158036)
Supplement: S5 Table — (XLSX) [file pone.0158036.s006.xlsx]

## Sheet: S5 Table
S5 Table - Nominal p-values for all pairwise analyses in the Discovery Cohort
	Full cohort											Caucasians only
SNP	lh.SMG.volume	lh.SMG.surface.area	lh.SMG.thickness	lh.insula.volume	lh.insula.surface.area	lh.insula.thickness	rh.ACC.volume	rh.ACC.surface.area	rh.ACC.thickness	CC.volume	lh.tempWM.volume	lh.SMG.volume	lh.SMG.surface.area	lh.SMG.thickness	lh.insula.volume	lh.insula.surface.area	lh.insula.thickness	rh.ACC.volume	rh.ACC.surface.area	rh.ACC.thickness	CC.volume	lh.tempWM.volume
rs4778464	0.932476	0.335432	0.303205	0.635882	0.966592	0.458676	0.453925	0.844564	0.179388	0.990028	0.894376	0.931867	0.363728	0.353295	0.785956	0.953294	0.7792	0.336903	0.644213	0.251891	0.818355	0.302745
rs3751566	0.989374	0.905088	0.880037	0.340526	0.415353	0.942938	0.273357	0.334977	0.863003	0.149604	0.145193	0.96791	0.868858	0.811417	0.588586	0.741324	0.815732	0.558452	0.863538	0.51446	0.310657	0.415232
rs11263683	0.106911	0.454604	0.0908635	0.348499	0.874844	0.113687	0.162948	0.0851898	0.541583	0.896398	0.594873	0.128109	0.225299	0.171928	0.32523	0.545052	0.332353	0.147559	0.235895	0.760994	0.973505	0.498348
rs4778455	0.509238	0.787026	0.983825	0.678271	0.563293	0.0473701	0.87829	0.933812	0.751063	0.373761	0.219933	0.448108	0.601685	0.919111	0.342369	0.779147	0.0955688	0.943995	0.862795	0.675259	0.376966	0.151972
rs8029320	0.979114	0.539417	0.0598561	0.207126	0.697511	0.240535	0.636785	0.853764	0.333868	0.623873	0.382102	0.882835	0.938758	0.282607	0.136547	0.36419	0.501723	0.817597	0.720738	0.306867	0.939372	0.241987
rs7403800	0.426732	0.307651	0.766388	0.575024	0.129194	0.99009	0.228194	0.743945	0.230716	0.949082	0.290129	0.370748	0.187618	0.964868	0.5527	0.101483	0.980683	0.17668	0.743173	0.24835	0.87178	0.489153
rs9920640	0.617885	0.6518	0.94456	0.635203	0.385018	0.962265	0.789853	0.768883	0.852656	0.372041	0.179447	0.517397	0.427537	0.670389	0.37195	0.136544	0.931689	0.875724	0.882657	0.987461	0.50946	0.220003
rs4778413	0.456571	0.514634	0.0400879	0.801106	0.879405	0.374058	0.355065	0.495763	0.0689474	0.638333	0.752697	0.767202	0.584058	0.028065	0.842344	0.554578	0.578108	0.254569	0.574347	0.0274397	0.244921	0.763797
rs11486384	0.286145	0.44088	0.690208	0.809288	0.913085	0.670137	0.351672	0.575268	0.820255	0.833041	0.598864	0.199375	0.293252	0.429389	0.935629	0.899133	0.942685	0.326172	0.620288	0.688968	0.554176	0.717281
rs7181789	0.532246	0.636693	0.0359172	0.069164	0.0701353	0.127973	0.279059	0.181502	0.374794	0.768743	0.543839	0.596313	0.786736	0.0280123	0.0917746	0.131492	0.0523043	0.150725	0.176354	0.96205	0.718741	0.71929
rs7170784	0.703479	0.899907	0.0841656	0.980964	0.942723	0.863883	0.715811	0.69779	0.316319	0.955539	0.158682	0.576341	0.204967	0.0326327	0.493569	0.4712	0.897318	0.547153	0.673578	0.255338	0.623576	0.0780099
rs7168441	0.601935	0.587867	0.970887	0.0954427	0.0913699	0.142914	0.80076	0.65726	0.823373	0.79598	0.250183	0.0960975	0.0685789	0.367618	0.241156	0.186456	0.618042	0.721326	0.633306	0.713413	0.941581	0.873957
rs4778470	0.986524	0.927115	0.954956	0.124649	0.0840681	0.945104	0.145792	0.431698	0.15897	0.225172	0.707372	0.942639	0.942504	0.958405	0.100033	0.0262436	0.892079	0.116759	0.408735	0.129221	0.224875	0.706653
rs12913456	0.333514	0.560121	0.296879	0.782376	0.439932	0.154673	0.72566	0.894832	0.264612	0.187639	0.923343	0.725714	0.411428	0.401353	0.759369	0.63515	0.0578686	0.623241	0.811174	0.344344	0.346683	0.331512
rs4778471	0.231897	0.158466	0.923129	0.734367	0.966749	0.803466	0.360939	0.681264	0.331564	0.599452	0.667462	0.659063	0.629158	0.867948	0.145765	0.198899	0.542088	0.48265	0.938978	0.155502	0.979666	0.968551
rs7161747	0.908069	0.829838	0.835556	0.163411	0.356109	0.817525	0.429225	0.326672	0.881213	0.302548	0.415677	0.867241	0.470181	0.550215	0.237167	0.43901	0.661651	0.522374	0.651655	0.456379	0.24343	0.765137
rs1051288	0.810898	0.887555	0.209351	0.969586	0.961517	0.153777	0.50258	0.961052	0.00162125	0.462863	0.372711	0.799876	0.419475	0.0510987	0.636865	0.508683	0.276684	0.375543	0.989447	0.000639437	0.385927	0.383438
rs12594495	0.0222378	0.0334419	0.834757	0.808302	0.916395	0.915092	0.536554	0.424018	0.674048	0.433021	0.769917	0.0448305	0.0911715	0.915194	0.220739	0.798425	0.289764	0.966197	0.845402	0.839454	0.569703	0.484852
rs2289819	0.93864	0.756596	0.932822	0.413944	0.524293	0.476799	0.360372	0.719842	0.201284	0.766308	0.949978	0.75239	0.973062	0.658228	0.184655	0.125381	0.259981	0.0976329	0.551383	0.0559575	0.491083	0.635699
rs7177395	0.78093	0.69467	0.0973548	0.948272	0.635092	0.117027	0.650766	0.946951	0.0869851	0.675176	0.171863	0.74507	0.256679	0.0185239	0.873286	0.459605	0.115909	0.392968	0.825938	0.00512147	0.325065	0.16848
rs4778441	0.676414	0.818471	0.924876	0.427122	0.816704	0.0464132	0.479218	0.58321	0.895859	0.521828	0.294877	0.77483	0.623904	0.975888	0.176097	0.595396	0.00467833	0.493641	0.659498	0.571781	0.596993	0.271061
rs4778298	0.00237244	0.000751917	0.3911	0.475952	0.770143	0.44486	0.115748	0.195491	0.147724	0.215879	0.812895	9.87146e-05	1.67347e-05	0.582841	0.777569	0.986983	0.899388	0.0546834	0.082013	0.312262	0.300719	0.875733
rs12900552	0.684366	0.987701	0.860945	0.122104	0.170623	0.820045	0.950687	0.61811	0.173361	0.698339	0.714525	0.298313	0.370423	0.65744	0.154629	0.186634	0.729884	0.826905	0.393246	0.361882	0.983415	0.720908
rs2028794	0.502908	0.633417	0.502958	0.0505506	0.0367508	0.909612	0.174612	0.179343	0.787817	0.251115	0.188492	0.681278	0.791879	0.508314	0.487239	0.527182	0.994714	0.313408	0.39121	0.858395	0.343833	0.268396
rs8025779	0.0385098	0.100584	0.0427545	0.274116	0.395563	0.173075	0.275433	0.202134	0.732016	0.451658	0.887333	0.123326	0.104154	0.358886	0.218221	0.266623	0.409828	0.474682	0.458622	0.760615	0.577393	0.820585
rs4134803	0.402394	0.725394	0.108824	0.886632	0.907331	0.563035	0.122422	0.265276	0.312209	0.976803	0.400812	0.313146	0.563764	0.0887183	0.436147	0.4837	0.923759	0.0957286	0.305309	0.227456	0.938811	0.505148
rs7179251	0.0285676	0.168586	0.899185	0.589169	0.672198	0.379143	0.830958	0.99844	0.273174	0.867705	0.930064	0.0773427	0.21871	0.995174	0.77612	0.842875	0.70027	0.8643	0.719025	0.207146	0.99315	0.501242
rs2346694	0.769919	0.535943	0.00264355	0.166729	0.148317	0.815529	0.950944	0.954146	0.880043	0.857048	0.838389	0.602018	0.720358	0.0334656	0.555389	0.625943	0.94994	0.895693	0.88794	0.818949	0.782142	0.702771
rs12439367	0.306105	0.705203	0.00921795	0.547	0.920526	0.379376	0.562133	0.630253	0.666063	0.162193	0.650006	0.656881	0.977769	0.0497529	0.665963	0.96024	0.54403	0.851881	0.866702	0.834741	0.151005	0.713053
rs7174982	0.234956	0.194466	0.767165	0.333696	0.227609	0.62559	0.856727	0.785272	0.706226	0.346122	0.966218	0.366625	0.374599	0.875431	0.755039	0.979846	0.732606	0.901009	0.880485	0.910987	0.521813	0.846681
rs7168653	0.0207048	0.117459	0.0979211	0.620717	0.510895	0.671108	0.624287	0.861304	0.643606	0.270976	0.827674	0.0298821	0.137198	0.102848	0.96086	0.631846	0.821122	0.793951	0.915264	0.531867	0.222109	0.935421
rs12102024	0.800494	0.302691	0.0825801	0.00102086	0.00374768	0.218457	0.331359	0.663852	0.520884	0.0024894	0.388891	0.864114	0.357091	0.205661	0.00413252	0.00978299	0.511232	0.0984503	0.256246	0.587655	0.00252255	0.296384
rs4778334	0.75906	0.8556	0.21162	0.557468	0.651146	0.0527948	0.0255809	0.21745	0.139013	0.615239	0.380909	0.611335	0.632028	0.476309	0.571415	0.690294	0.0467106	0.0303285	0.132082	0.313192	0.522658	0.333438
rs11632888	0.585403	0.537398	0.27712	0.095429	0.15749	0.218812	0.703152	0.995533	0.541682	0.37137	0.557411	0.304102	0.221316	0.289835	0.301716	0.421806	0.374361	0.799335	0.952709	0.746255	0.322733	0.703368
rs12439636	0.852194	0.906093	0.297985	0.508251	0.589896	0.0707565	0.899387	0.73391	0.532231	0.199022	0.745163	0.56897	0.882523	0.19713	0.447114	0.314515	0.0908542	0.466535	0.338485	0.444812	0.217149	0.654467
rs6606819	0.419064	0.92786	0.0279586	0.194088	0.113515	0.59394	0.556387	0.440171	0.873206	0.505341	0.101836	0.325918	0.765445	0.120034	0.529817	0.288287	0.357644	0.241458	0.24028	0.987987	0.506164	0.597141
rs3693	0.883784	0.799694	0.621253	0.957732	0.603456	0.158881	0.53553	0.685814	0.104646	0.44127	0.850809	0.929081	0.921001	0.710223	0.767706	0.323132	0.157453	0.344279	0.659995	0.0297174	0.600715	0.65932
rs2289818	0.505192	0.740087	0.23666	0.689514	0.565104	0.950095	0.20718	0.352592	0.410639	0.52933	0.432452	0.626404	0.868644	0.169896	0.400194	0.50046	0.59208	0.118829	0.390944	0.203882	0.728579	0.548914
rs11636068	0.626465	0.369382	0.127325	0.571174	0.0896778	0.0345829	0.441181	0.516163	0.806626	0.0734688	0.909416	0.729192	0.586584	0.0586533	0.586609	0.0718937	0.0417783	0.393721	0.424383	0.739929	0.150362	0.949388
rs12907198	0.309186	0.278692	0.626858	0.965461	0.618129	0.751623	0.912296	0.974754	0.788662	0.904655	0.952091	0.348355	0.283894	0.45869	0.735975	0.263996	0.728083	0.990253	0.800169	0.603418	0.680633	0.748336
rs17137192	0.299708	0.0862811	0.221234	0.869279	0.73727	0.478496	0.0182531	0.0752884	0.0714829	0.739818	0.677801	0.307317	0.0554112	0.199551	0.503548	0.509608	0.59808	0.0328822	0.120618	0.0600106	0.760286	0.550765
rs7170637	0.79431	0.921122	0.51371	0.218181	0.224672	0.538483	0.520035	0.836219	0.211307	0.290919	0.966545	0.76839	0.840745	0.594097	0.716142	0.888146	0.634306	0.425772	0.848618	0.150315	0.300147	0.698319
rs999842	0.296079	0.737386	0.128328	0.979453	0.603036	0.549977	0.938235	0.767454	0.93399	0.756347	0.243293	0.242424	0.629868	0.0491483	0.709551	0.833985	0.549797	0.597484	0.573954	0.582518	0.457667	0.189259
rs2120968	0.132117	0.0527485	0.599139	0.306388	0.0834224	0.836552	0.0231193	0.0722475	0.47829	0.308517	0.232784	0.172687	0.048792	0.450453	0.549741	0.165583	0.396321	0.213553	0.665298	0.296872	0.683876	0.246118
rs1897786	0.885156	0.788283	0.124106	0.515691	0.271972	0.847622	0.783707	0.690373	0.754273	0.711736	0.107019	0.668461	0.970793	0.0253896	0.716553	0.371046	0.632202	0.784366	0.624765	0.661588	0.67477	0.680366
rs1009153	0.931126	0.988363	0.285246	0.485937	0.309298	0.799092	0.0446008	0.213889	0.24332	0.532432	0.152237	0.815602	0.957731	0.357243	0.603223	0.412957	0.663366	0.104944	0.394216	0.238335	0.671673	0.238673
rs2289816	0.107744	0.0458498	0.270148	0.101236	0.0884099	0.996614	0.444575	0.31315	0.755305	0.0566038	0.767862	0.0972146	0.0427686	0.317601	0.504183	0.293638	0.507058	0.98611	0.843075	0.561346	0.0381537	0.563002
rs4457961	0.679029	0.318627	0.167532	0.724961	0.711132	0.639779	0.401595	0.390446	0.277039	0.733065	0.93729	0.239448	0.0450202	0.0564133	0.902966	0.979512	0.821547	0.55966	0.388138	0.775298	0.554202	0.865282
rs12900257	0.644077	0.8014	0.0740006	0.00497384	0.00579351	0.73369	0.602101	0.96291	0.788472	0.286175	0.879349	0.684939	0.516071	0.110349	0.00347703	0.00988711	0.716411	0.356557	0.618938	0.849184	0.116996	0.830993
rs8029108	0.254046	0.174995	0.284994	0.0632795	0.126382	0.175885	0.165628	0.366207	0.50364	0.797094	0.587286	0.264983	0.0764833	0.130735	0.055017	0.104337	0.208542	0.197201	0.514448	0.401426	0.977046	0.626879
rs6606820	0.586578	0.518551	0.0278398	0.885042	0.974747	0.625431	0.148549	0.045721	0.197608	0.439899	0.854711	0.789477	0.896087	0.0774146	0.721905	0.76015	0.701429	0.0629079	0.0570662	0.497313	0.596629	0.657355
rs1015172	0.931061	0.919231	0.726258	0.717378	0.709373	0.813118	0.688442	0.586919	0.57618	0.0122923	0.722851	0.728053	0.983259	0.488429	0.828416	0.621138	0.786523	0.405778	0.330599	0.74433	0.0183612	0.737683
Abbreviations: left supramarginal gyrus (lh.SMG); left insula (lh.insula), right anterior cingulate cortex (rh.ACC), corpus callosum (CC), left temporal white matter (lh.tempWM)
