# Supplementary material for: A Common CYFIP1 Variant at the 15q11.2 Disease Locus Is Associated with Structural Variation at the Language-Related Left Supramarginal Gyrus
Source: PLoS One. 2016 Jun 28;11(6):e0158036. doi: 10.1371/journal.pone.0158036 (PMC4924813; doi:10.1371/journal.pone.0158036)
Supplement: S6 Table — (XLSX) [file pone.0158036.s007.xlsx]

## Sheet: S6 Table
S6 Table - Subject level rs4778298 genotypes and MRI data for Einstein Discovery Cohort
Subject	rs4778298	Gender	Ethnicity	Age	Handedness	Total.Volume	Total.Cortical.Surface.Area	Mean.Cortical.Thickness	lh.insula.volume	lh.insula.surface.area	lh.insula.thickness	rh.ACC.volume	rh.ACC.surface.area	rh.ACC.thickness	CC.volume	lh.tempWM.volume	lh.SMG.volume	lh.SMG.surface.area	lh.SMG.thickness
1201	C/C	Female	w	34	right	1040208	158770	2.31525	6155	1966	3.162	1887	692	2.517	3840.3	4227.84	8767	3461	2.311
12016	C/A	Male	w	31	right	1286858	197858	2.42308	8153	2649	3.034	2741	912	2.851	2917.2	4661.44	12442	4426	2.491
1202	C/A	Male	w	25	right	1269729	189272	2.55264	7872	2362	3.29	2536	874	2.523	3241.3	4496.4	15134	5186	2.639
1203	A/A	Female	w	27	right	999777	152884	2.47171	5781	1855	2.955	1345	457	2.72	4199.4	3447.81	10852	3716	2.581
12030	C/A	Female	nw	36	right	1052191	167541	2.29441	6039	1961	2.947	2675	869	2.817	3485.8	3710.9	8734	3317	2.461
12055	C/A	Male	nw	46	right	1276025	194687	2.29811	8220	2967	2.702	2141	881	2.154	3392.2	4598.56	11568	4214	2.478
12065	C/A	Female	w	30	right	1000605	163271	2.22672	6389	2149	2.863	1838	632	2.648	2855.2	3781.57	8548	3412	2.323
12068	C/C	Male	w	30	right	1088727	166781	2.42942	6164	1920	3.026	2207	697	2.854	3199	3823.38	11123	4000	2.45
12070	C/C	Female	w	31	right	1029013	164216	2.3133	5278	1940	2.645	1459	575	2.328	2185.8	3770.49	8123	3199	2.277
12073	C/A	Male	w	31	right	1248245	189497	2.44933	7582	2340	3.068	2692	900	2.614	3900.1	3947.43	12530	4397	2.568
12074	C/A	Male	w	49	right	1180732	180070	2.30459	6160	2291	2.596	2321	767	2.798	3649.2	4540.45	11424	4435	2.384
12078	C/C	Male	w	21	right	1259417	185705	2.53986	6946	2271	2.807	3436	1151	2.741	3597.9	4270.21	12355	4180	2.597
12079	C/C	Female	w	49	right	1047631	160171	2.33629	6373	2113	2.864	2211	867	2.424	3030.2	3611.14	9677	3612	2.354
12102	C/C	Male	w	41	right	1259977	188453	2.46825	7303	2470	2.903	3005	1080	2.589	3478.6	4505.12	11255	3901	2.542
12106	C/A	Male	w	45	non-right	1241501	188173	2.45121	7109	2335	2.935	2638	955	2.345	3095.3	4470.29	11783	4009	2.64
12109	C/C	Male	w	45	non-right	1331566	199093	2.34422	6668	2421	2.763	2221	869	2.427	4353.4	5150.43	12073	4551	2.384
1211	C/A	Female	w	31	right	1060870	160692	2.57413	6889	2053	3.159	2192	687	2.867	2671.4	3679.65	10003	3345	2.712
12113	C/A	Male	w	24	right	1296728	193408	2.60229	7524	2274	3.232	3413	1146	2.551	3791.9	4622.32	12978	4272	2.686
12119	C/A	Male	w	30	right	1121101	168237	2.4325	6495	2104	2.914	2031	691	2.676	3004.8	3898.82	11335	4039	2.564
12120	C/C	Male	w	24	right	1058668	155440	2.48609	6274	1855	3.183	2234	784	2.383	3471	3582.15	11053	3610	2.571
12121	C/C	Female	w	27	right	1179935	175923	2.51279	6974	2257	2.924	2684	975	2.293	3546.4	4277.31	9759	3349	2.608
12125	A/A	Male	w	38	right	1255017	187033	2.46905	7207	2264	3.122	1697	731	2.278	3774.4	4438.38	12052	4481	2.425
12126	C/C	Female	w	32	right	1155265	170722	2.53126	6649	2092	3.088	2607	906	2.451	3180.9	4136.45	10421	3575	2.544
12128	C/C	Male	w	25	right	1186357	191312	2.34513	7270	2453	2.896	2615	1007	2.253	2776.9	4458.79	10640	3944	2.505
12129	C/C	Male	w	24	right	1177280	176016	2.54085	6199	1972	3.032	2234	858	2.554	3328.7	4072.34	11888	3899	2.752
12131	C/C	Female	w	27	right	1190978	177795	2.45044	6565	2105	3.007	2094	771	2.427	3561.8	4097.77	11454	3874	2.663
12132	C/A	Male	nw	27	non-right	1037476	154320	2.55777	5711	1895	2.932	2465	790	2.62	3313.6	3677.1	10820	3695	2.614
12133	C/C	Female	w	32	right	1032472	159662	2.52194	7172	2085	3.314	2374	872	2.384	3192.1	3396.84	11012	3755	2.59
12134	A/A	Female	w	26	right	1007733	150932	2.47526	5596	1787	2.926	2582	900	2.433	2792.4	3527.45	9738	3527	2.437
12135	C/A	Male	nw	26	right	1212115	186260	2.44437	6700	2172	2.905	2840	935	2.474	2826.4	4486.79	13973	4739	2.595
12142	C/A	Female	w	30	right	1108102	165023	2.47397	6712	1992	3.077	2399	767	2.58	3202.9	4102.44	10697	3700	2.596
12143	C/C	Female	w	31	non-right	1151065	173046	2.54842	5847	1777	3.119	2604	893	2.434	2678.4	4245.29	10571	3569	2.649
12145	C/C	Male	w	28	right	1199780	182733	2.48195	6174	2107	2.759	2636	888	2.611	4042.1	4138.74	10921	3760	2.634
12146	C/C	Female	nw	28	right	1263351	192151	2.40037	7224	2370	3.001	2882	1043	2.439	3336	4733.16	12056	4561	2.462
12147	C/A	Female	w	27	right	1144312	170602	2.39872	6041	1977	2.815	2044	727	2.374	3936.7	4163.85	10733	3923	2.515
12148	C/C	Female	w	24	right	1058939	165188	2.36909	6061	1962	3.024	2147	777	2.527	3172.2	3611.59	11228	4164	2.387
1215	A/A	Male	w	35	right	1143469	173924	2.4038	7300	2237	3.15	2983	1075	2.514	3508.8	4020.21	11428	4192	2.425
12150	C/C	Male	w	25	right	1079476	170154	2.5374	7946	2536	2.994	2867	805	3.008	2485.9	3772.75	10896	3749	2.649
12151	C/A	Female	w	27	right	1024568	163854	2.48917	6693	2003	3.119	2366	795	2.525	2509.6	3527.51	11929	3738	2.832
12152	C/C	Male	w	25	non-right	1332375	199584	2.50302	5917	2059	2.852	3099	1014	2.816	4144.6	4768.66	12969	4427	2.62
12154	C/A	Female	w	24	right	1084458	162546	2.66145	6774	1876	3.423	2999	898	3.052	3354.7	3848.18	11435	3669	2.749
12155	A/A	Female	w	26	right	1010246	153329	2.50923	5133	1602	3.094	2297	738	2.78	3201.7	3368.36	11015	3785	2.64
12158	C/C	Female	nw	26	right	905290	137957	2.67105	5508	1687	3.203	1417	530	2.934	2491.9	2741.72	10749	3391	2.72
12160	A/A	Female	w	23	non-right	1052238	149741	2.69019	6122	1794	3.249	2695	792	2.93	3319.7	3324.62	9619	2982	2.852
12161	C/A	Female	nw	26	right	723871	130875	2.11467	4084	1546	2.677	1598	727	2.026	2178.7	2718.68	7410	3144	2.199
12162	A/A	Male	w	22	right	1367461	209720	2.51735	7278	2316	2.997	2683	917	2.464	3136	5020.61	16201	5534	2.602
12163	C/A	Male	w	34	right	1115788	169838	2.396	6304	2107	2.87	1579	553	2.822	3203.4	4213.91	11566	3977	2.621
12164	C/C	Female	w	22	right	1007980	150775	2.45043	5208	1635	2.975	2569	819	2.921	3323.2	3672.82	8225	2959	2.469
12165	C/C	Male	nw	28	right	1273251	196041	2.42726	8399	2674	3.048	1868	724	2.346	3257.5	4323.61	11686	4134	2.5
12166	A/A	Male	w	26	right	1424008	208182	2.56607	7141	2380	3.036	2410	860	2.553	4022.3	5405.81	14825	5306	2.554
12167	C/A	Female	w	33	right	1001773	142238	2.63158	5938	1849	3.05	1176	459	2.663	3063.4	3356.03	9398	2904	2.836
12168	C/A	Male	w	34	right	1306305	201972	2.44101	7437	2241	3.162	2912	1020	2.458	3418	5180.14	13791	4941	2.548
12169	A/A	Male	w	24	right	1093690	170710	2.3746	7068	2341	2.914	2184	745	2.555	3329	3405.72	11412	4119	2.435
12176	C/C	Female	w	26	right	1006282	155732	2.54753	6560	2056	3.158	2362	809	2.487	2572.2	3242.01	9567	3363	2.613
12194	A/A	Male	nw	22	right	1291635	189747	2.6321	6740	2073	3.112	2313	825	2.375	3533.9	4077.56	12578	4169	2.768
12195	C/C	Male	w	23	right	1229182	189894	2.47854	6718	2015	3.171	2582	846	2.851	3498.5	3970.71	13147	4639	2.562
1220	A/A	Male	w	29	right	1277744	184250	2.4561	7988	2507	3.043	2571	954	2.468	3338.5	4324.4	13327	4546	2.612
12206	A/A	Male	w	57	right	694871	124397	2.03393	4010	1610	2.469	1581	726	1.977	2090.3	2744.82	8027	3538	2.091
12210	C/A	Female	w	43	right	705820	124603	2.16682	3697	1403	2.64	1458	683	1.961	1715.4	2537.99	6881	2825	2.259
12217	C/A	Female	w	30	right	1020505	157893	2.52112	5548	1726	3.159	2455	858	2.467	3109.3	3684.59	11097	3648	2.69
12221	C/C	Female	w	22	non-right	806585	145135	2.15601	4413	1593	2.647	2029	715	2.906	2219.9	2811.89	5436	2189	2.269
12222	A/A	Male	w	24	right	691570	120367	2.30785	4750	1641	2.798	1385	606	2.059	2362.4	2241.55	8407	3132	2.471
12223	C/A	Male	nw	27	right	749743	130215	2.21303	5070	1763	2.783	1702	740	2.098	1778.4	2727.31	6908	2740	2.267
1223	NA	Female	w	26	right	1096017	163637	2.42777	6375	2060	2.889	2599	903	2.488	3203.6	4097.89	10771	3853	2.472
12231	C/A	Female	w	19	non-right	1110559	168648	2.57306	7086	2057	3.289	2170	641	3.008	2637.9	3713.32	10988	3831	2.555
12235	NA	Female	w	22	right	810741	141363	2.22871	4468	1590	2.714	1203	541	2.241	1962.1	2711.11	9038	3440	2.36
1224	A/A	Male	w	37	right	1236273	180856	2.42167	7128	2316	3.039	1805	689	2.39	3585.5	4591.57	11442	4173	2.481
12243	C/A	Female	w	24	right	1124250	174254	2.61169	6870	2097	3.116	2011	672	2.802	3121.5	3897.05	10751	3512	2.771
12254	C/A	Female	w	27	non-right	1127521	169376	2.40524	6047	1898	2.934	2678	906	2.612	3549.5	3917.8	10607	3550	2.55
12263	A/A	Male	w	29	right	776702	133735	2.16959	4052	1599	2.431	1212	586	1.806	2528.7	2740.44	7430	3099	2.178
1227	C/A	Male	nw	23	right	1178956	182608	2.44976	7175	2409	2.806	2827	948	2.7	3092.6	4177.07	12812	4578	2.477
12273	C/A	Female	nw	30	right	790972	142429	2.10242	4518	1717	2.751	1572	649	2.237	2454.5	3073.1	9160	3854	2.19
12274	C/C	Male	nw	43	right	1145363	177573	2.34859	7814	2606	2.933	2684	968	2.408	3059.4	4139.31	11384	4102	2.54
12282	A/A	Female	nw	25	right	1142768	173226	2.38707	5972	2121	2.622	3014	1063	2.419	3318.2	3752.59	11614	4334	2.409
1229	C/A	Female	w	25	right	1136890	162680	2.7042	6696	2016	3.185	2390	753	2.901	2842.4	3937.91	12035	3868	2.832
12294	A/A	Female	w	34	right	1067531	165773	2.41816	6357	2059	3.027	2146	783	2.504	3263	4072.9	10222	3816	2.503
12296	C/A	Female	w	25	right	1284856	195207	2.47411	7766	2551	2.957	2318	795	2.58	3305.4	4623.7	14311	5219	2.456
12297	A/A	Female	nw	26	right	897790	143841	2.2737	5021	1837	2.741	1441	541	2.319	2709.4	3258.15	9972	3707	2.451
12298	C/A	Female	w	25	right	1120667	171420	2.39783	6345	2101	2.929	2367	760	2.888	3230.3	3665.41	9860	3604	2.436
1230	C/C	Female	w	28	right	994232	154339	2.33451	5660	1857	2.87	1897	692	2.302	2492.3	3617.85	9196	3312	2.484
12305	C/C	Female	w	28	right	967616	144340	2.51254	5895	1768	3.206	2309	678	3.087	2930.4	3079.21	8887	3229	2.487
12310	C/A	Female	w	29	right	1026135	149796	2.49538	5886	1870	2.978	1813	599	2.809	3136	3605.12	11158	3752	2.636
12316	A/A	Male	nw	19	right	1230059	184596	2.53891	6443	2088	2.993	3193	1030	2.697	2826.3	4381.77	10815	3375	2.733
12321	NA	Male	w	33	right	1188475	186317	2.44042	5481	1906	2.796	3440	1097	2.977	3191	4421.46	11186	3979	2.544
12322	C/C	Female	w	27	right	969512	147936	2.49884	5711	1815	3.097	1525	548	2.399	2907.7	3135.61	9571	3290	2.603
12324	C/A	Female	w	31	right	1090159	167715	2.45084	6232	2025	2.913	2500	798	2.697	2969.4	3722.05	12456	4411	2.55
1236	C/A	Female	w	28	right	1203953	184369	2.47628	7272	2179	3.181	3214	1080	2.659	3054.4	4256.34	12220	4262	2.561
1237	C/A	Male	w	30	non-right	1200968	176720	2.50834	6446	2041	3.058	1903	692	2.53	3757.6	4234.45	10490	3539	2.619
1251	A/A	Male	w	25	right	1122320	171118	2.50846	5644	1710	2.98	2443	809	2.568	4025.7	3813.62	12153	4015	2.703
12573	C/A	Male	w	30	right	1191591	176729	2.48909	7426	2288	3.211	2595	875	2.576	2819.7	4349.45	11156	4158	2.413
12576	A/A	Male	w	22	right	1127664	161342	2.62698	6986	2104	3.195	2178	641	3.058	3274.6	3922.9	14769	4547	2.8
12577	C/C	Male	nw	22	right	1185162	175086	2.58542	6848	2009	3.117	3021	919	2.787	3258.1	3876.72	11355	3804	2.632
1272	C/C	Male	w	34	right	1281059	190836	2.4744	6344	2160	2.934	3037	1045	2.479	3519.4	4627.1	10702	3844	2.536
1275	C/C	Male	nw	28	right	1163451	170375	2.61362	6360	2029	3.064	3210	1010	2.818	2951.4	4230.02	12481	4191	2.682
1277	C/A	Female	w	26	right	1014392	148662	2.54028	5346	1736	2.999	2030	673	2.701	2950.7	3469.45	9784	3224	2.75
1283	C/C	Male	w	36	right	1167056	180488	2.43519	7078	2278	3.067	2989	1086	2.491	3379.3	4288.21	12086	4430	2.54
1285	C/C	Male	nw	28	right	1285525	195267	2.52034	6821	2178	3.142	2339	818	2.657	3524.6	4759.73	13479	4670	2.714
1290	C/C	Male	w	34	right	1285461	198692	2.35217	7665	2651	2.817	3254	1086	2.749	3344	4810.61	13190	5023	2.381
1294	C/A	Female	w	34	right	1106146	164644	2.50544	6153	1996	3.015	2260	833	2.405	3088.4	3960.53	11217	3675	2.692
1299	C/C	Female	w	23	right	959127	150429	2.56015	5932	1759	3.125	1773	610	2.689	2634.8	3267.61	9526	3227	2.712
Abbreviations: left insula (lh.insula), right anterior cingulate cortex (rh.ACC), corpus callosum (CC), left temporal white matter (lh.tempWM), and the left supramarginal gyrus (lh.SMG)
Volumes are in mm3, surface areas in mm2, and thicknesses are in mm
