# Supplementary material for: A Common CYFIP1 Variant at the 15q11.2 Disease Locus Is Associated with Structural Variation at the Language-Related Left Supramarginal Gyrus
Source: PLoS One. 2016 Jun 28;11(6):e0158036. doi: 10.1371/journal.pone.0158036 (PMC4924813; doi:10.1371/journal.pone.0158036)
Supplement: S7 Table — (XLSX) [file pone.0158036.s008.xlsx]

## Sheet: S7 Table
S7 Table - Relationship between CYFIP1short expression and rs4778298 genotype (and seven variants in strong linkage dysequilibrium)
SNP a	position	p-value b	r2	D'
rs4778298	chr15:22953581	7.2e-05	1	1
rs66903469	chr15:22952017	2.9e-05	0.934797	1
rs66570356	chr15:22952345	6.6e-05	0.953353	1
rs59413773	chr15:22952453	6.6e-05	0.950231	1
rs58364300	chr15:22952524:CA_C	6.7e-05	0.954135	1
rs68147194	chr15:22952916	6.6e-05	0.927167	0.972482
rs56175502	chr15:22953153	6.7e-05	0.939536	0.989067
rs57848577	chr15:22953885	7.7e-05	0.938534	0.984081
a Genotype and expression data is from BRAINEAC (www.braineac.org).
b p-values correspond to significance of linear regression looking the relationship between Affymetrix Probe 3583676 expression (averaged across brain regions) and genotype
c Only Probe 3583676 which is specific for CYFIP1.short was tested and so no correction for multiple comparisons was performed.
Abbreviations: r2, linkage correlation coefficient; D', coefficient of linkage disequilibrium
