# Supplementary material for: A Common CYFIP1 Variant at the 15q11.2 Disease Locus Is Associated with Structural Variation at the Language-Related Left Supramarginal Gyrus
Source: PLoS One. 2016 Jun 28;11(6):e0158036. doi: 10.1371/journal.pone.0158036 (PMC4924813; doi:10.1371/journal.pone.0158036)
Supplement: S8 Table — (XLSX) [file pone.0158036.s009.xlsx]

## Sheet: S8 Table
S8 Table - Correlations between expression levels for candidate transcription factors and CYFIP1short
transcriptID a	gene	PWM b	chromosome	strand	start (bp)	stop (bp)	r2 c	pnominal d	pbonferroni corrected e
t3457752	BATF	MA0462.1	chr12	-	56735385	56753979	0.379366	6.16927e-06	0.000783497
t3507134	CDX2	MA0465.1	chr13	-	28501751	28543505	-0.353982	2.71752e-05	0.00345124
t3858993	CEBPA	MA0102.3	chr19	-	33790702	33793462	0.325105	0.000126718	0.0160932
t3665288	E2F4	MA0470.1	chr16	+	67225765	67232798	0.4037	1.31899e-06	0.000167512
t2891768	FOXC1	MA0032.1	chr6	+	1610207	1614127	-0.315619	0.00020341	0.0258331
t2364677	FOXF2	MA0030.1	chr1	+	164515697	164855906	0.335888	7.25802e-05	0.00921769
t3158740	FOXH1	MA0479.1	chr8	-	145692138	145715575	-0.327886	0.000109969	0.013966
t2840213	FOXI1	MA0042.1	chr5	+	169532905	169536729	-0.356069	2.41698e-05	0.00306957
t3672661	FOXL1	MA0033.1	chr16	+	86612330	86741505	-0.339312	6.05474e-05	0.00768952
t3019793	FOXP2	MA0593.1	chr7	+	113726332	114332147	0.355532	2.49117e-05	0.00316379
t3976831	GATA1	MA0140.2	chrX	+	48644267	48652675	-0.343002	4.96826e-05	0.00630969
t2694314	GATA2	MA0036.2	chr3	-	128193160	128218030	-0.332229	8.78928e-05	0.0111624
t3879112	INSM1	MA0155.1	chr20	+	20348381	20351590	-0.317827	0.000182452	0.0231714
t2796384	IRF2	MA0051.1	chr4	-	185306804	185395703	0.30581	0.000326494	0.0414648
t3611126	MEF2A	MA0052.2	chr15	+	99949874	100268275	0.408498	9.58846e-07	0.000121773
t2866225	MEF2C	MA0497.1	chr5	-	88014059	88199904	0.354543	2.63349e-05	0.00334453
t2411198	MYC	MA0059.1	chr1	-	47681966	47698294	0.343622	4.80466e-05	0.00610191
t2363128	NHLH1	MA0048.1	chr1	+	160336867	160342638	-0.346342	4.14482e-05	0.00526393
t3136178	PLAG1	MA0163.1	chr8	-	57073483	57123853	0.324672	0.000129528	0.01645
t2434971	RFX5	MA0510.1	chr1	-	151312258	151319749	0.400154	1.66423e-06	0.000211358
t2908762	RUNX2	MA0511.1	chr6	+	45296060	45632082	0.4384	1.17085e-07	1.48698e-05
t3947123	SREBF2	MA0596.1	chr22	+	42229103	42303301	0.323865	0.000134924	0.0171354
t2592268	STAT1	MA0137.3	chr2	-	191829038	191878936	0.341636	5.34718e-05	0.00679092
t3845365	STAT2	MA0517.1	chr19	-	1609297	1657996	-0.322657	0.000143394	0.018211
t2941476	TFAP2A	MA0003.2	chr6	-	10385756	10420095	-0.337684	6.60144e-05	0.00838383
t3890333	TFAP2C	MA0524.1	chr20	+	55202997	55278161	-0.38	5.93559e-06	0.000753819
t2657665	TP63	MA0525.1	chr3	+	189299510	189615039	-0.369982	1.08303e-05	0.00137545
t2440523	USF1	MA0093.2	chr1	-	161009041	161015731	0.368241	1.19992e-05	0.0015239
a Transcript IDs are from Human Exon 1.0 ST, Affymetrix
b PWMs (Position Weight Matrices) are from JASPAR
c r2 corresponds to the pearson's correlation coefficient for a given transcript and CYFIP1.short (per Affymetrix Probe 3583676)
d nominal p values from F-test based on a lack-of-fit sum-of-squares method
e bonferroni corrected p values (accounting for 127 transcription factors evaluated)
Abbreviations: bp, base pair; PWM, position weight matrix; r2, pearson's correlation coefficient
