# Supplementary material for: A Common CYFIP1 Variant at the 15q11.2 Disease Locus Is Associated with Structural Variation at the Language-Related Left Supramarginal Gyrus
Source: PLoS One. 2016 Jun 28;11(6):e0158036. doi: 10.1371/journal.pone.0158036 (PMC4924813; doi:10.1371/journal.pone.0158036)
Supplement: S9 Table — (XLSX) [file pone.0158036.s010.xlsx]

## Sheet: S9 Table
S9 Table - Prioritization of candidate transcription factors correlated with CYFIP1short
Model.ID a	gene	r2 b	binds c	SNP	differential.binding d	binding.allele	high.expression.allele e	match.logic f	high.IC g	viable.candidate
MA0462.1	BATF	0.379366	No	NA	NA	NA	NA	NA	NA	no
MA0465.1	CDX2	-0.353982	No	NA	NA	NA	NA	NA	NA	no
MA0140.2	GATA1	-0.343002	No	NA	NA	NA	NA	NA	NA	no
MA0155.1	INSM1	-0.317827	No	NA	NA	NA	NA	NA	NA	no
MA0051.1	IRF2	0.30581	No	NA	NA	NA	NA	NA	NA	no
MA0059.1	MYC	0.343622	No	NA	NA	NA	NA	NA	NA	no
MA0163.1	PLAG1	0.324672	No	NA	NA	NA	NA	NA	NA	no
MA0596.1	SREBF2	0.323865	No	NA	NA	NA	NA	NA	NA	no
MA0137.3	STAT1	0.341636	No	NA	NA	NA	NA	NA	NA	no
MA0517.1	STAT2	-0.322657	No	NA	NA	NA	NA	NA	NA	no
MA0003.2	TFAP2A	-0.337684	No	NA	NA	NA	NA	NA	NA	no
MA0524.1	TFAP2C	-0.38	No	NA	NA	NA	NA	NA	NA	no
MA0093.2	USF1	0.368241	No	NA	NA	NA	NA	NA	NA	no
MA0032.1	FOXC1	-0.315619	Yes	rs59413773	no	NA	NA	NA	NA	no
MA0032.1	FOXC1	-0.315619	Yes	rs56175502	no	NA	NA	NA	NA	no
MA0036.2	GATA2	-0.332229	Yes	rs58364300	no	NA	NA	NA	NA	no
MA0052.2	MEF2A	0.408498	Yes	rs57848577	no	NA	NA	NA	NA	no
MA0048.1	NHLH1	-0.346342	Yes	rs66570356	no	NA	NA	NA	NA	no
MA0510.1	RFX5	0.400154	Yes	rs66570356	no	NA	NA	NA	NA	no
MA0102.3	CEBPA	0.325105	Yes	rs4778298	yes	T	G	FALSE	yes	no
MA0479.1	FOXH1	-0.327886	Yes	rs66903469	yes	T	T	FALSE	yes	no
MA0042.1	FOXI1	-0.356069	Yes	rs66903469	yes	T	T	FALSE	no	no
MA0033.1	FOXL1	-0.339312	Yes	rs66903469	yes	T	T	FALSE	yes	no
MA0033.1	FOXL1	-0.339312	Yes	rs59413773	yes	G	G	FALSE	no	no
MA0593.1	FOXP2	0.355532	Yes	rs59413773	yes	A	G	FALSE	no	no
MA0497.1	MEF2C	0.354543	Yes	rs4778298	yes	T	G	FALSE	no	no
MA0511.1	RUNX2	0.4384	Yes	rs58364300	yes	A	CA	FALSE	yes	no
MA0525.1	TP63	-0.369982	Yes	rs57848577	yes	C	C	FALSE	yes	no
MA0030.1	FOXF2	0.335888	Yes	rs59413773	yes	G	G	TRUE	no	no
MA0033.1	FOXL1	-0.339312	Yes	rs57848577	yes	T	C	TRUE	no	no
MA0470.1	E2F4	0.4037	Yes	rs56175502	yes	C	C	TRUE	yes	yes
MA0593.1	FOXP2	0.355532	Yes	rs66903469	yes	T	T	TRUE	yes	yes
a Jaspar position weight matrices
b r2 corresponds to the pearson's correlation coefficient for a given gene and CYFIP1.short (per Affymetrix Probe 3583676)
c Predicted binding (by either allele) to any of 8 SNPs in Table S6
d Differential binding was defined as a relative score of 0.8 or greater for one but not both alleles
e allele associated with higher expression of CYFIP1.short, as captured by Affymetrix Human Exon 1.0 ST probe 3583676
f TRUE was returned in 2 cases: a) binding.allele equaled high.expression.allele and r2 (CYFIP1.short) was positive, b) binding.allele didn't equal high.expression.allele and r2 (CYFIP1.short) was negative
g Additional specificity was obtained by requiring information content > 1 at the position within the PWM where the SNP was located
Abbreviations: IC, Information Content
